# Supplementary material for: Actuopaleoichnology of a modern Bay of Fundy macro-tidal flat: analogy with a Mississippian tidal flat deposit (Hartselle Sandstone) from Alabama
Source: PeerJ. 2019 May 21;7:e6975. doi: 10.7717/peerj.6975 (PMC6534113; doi:10.7717/peerj.6975)
Supplement: Supplemental Information 1 — Sample numbers correspond to samples in Table S1. Gross, tare, and net total sample weights in grams are in blue. Sieve data are shown in purple. Sieve No. is ASTM US Sieve Number, Sieve Size is mesh opening in mm/in, Phi is mesh opening in ø, Tare, Gross, and Net weights for each sieve are in grams, with conversions to percent retained and cumulative percents. [file peerj-07-6975-s001.xlsx]

## Sheet: 1-30 results - Table 1
Table 1
Sample	Gross (g)	Tare (g)	Net Sediment (g)	Sieve No.	Sieve Size (MM/IN)	Phi	Tare (g)	Gross(g)	Net Sediment (g)	% Retained	Cumulative % Retained	Cumulative % Finer
MB-001	226.9	6.65	220.25	5	4.0 \ .157	-2	416.1	416.1	0	0	0	100
				10	2.0 \ .0787	-1	436.4	436.4	0	0	0	100
				18	1.0 \ .0394	0	359.2	359.3	0.1	0.045403	0.045403	99.9546
				35	.50 \ 0197	1	509.2	510.85	1.65	0.749149	0.794552	99.2054
				60	.250 \ .0038	2	271.1	309.35	38.25	17.3666	18.1612	81.8388
				120	.125 \ .0049	3	272.2	443.15	170.95	77.6163	95.7775	4.22247
				230	.062 \ .0024	4	324.65	331.55	6.9	3.1328	98.9103	1.08967
				pan		> 4	362.3	363.7	1.4	0.635641	99.546	0.45403
MB-002	251.3	6.65	244.65	5	4.0 \ .157	-2	416.15	416.15	0	0	0	100
				10	2.0 \ .0787	-1	436.45	436.45	0	0	0	100
				18	1.0 \ .0394	0	359.2	359.2	0	0	0	100
				35	.50 \ 0197	1	509.2	509.45	0.25	0.102187	0.102187	99.8978
				60	.250 \ .0038	2	271.05	285.15	14.1	5.76334	5.86552	94.1345
				120	.125 \ .0049	3	272.15	493.7	221.55	90.5579	96.4235	3.57654
				230	.062 \ .0024	4	324.05	331.35	7.3	2.98385	99.4073	0.592683
				pan		> 4	362.3	363	0.7	0.286123	99.6934	0.30656
MB-003	229.9	6.65	223.25	5	4.0 \ .157	-2	424	424	0	0	0	100
				10	2.0 \ .0787	-1	410.35	410.45	0.1	0.0447928	0.0447928	99.9552
				18	1.0 \ .0394	0	324.65	325.55	0.9	0.403135	0.447928	99.5521
				35	.50 \ 0197	1	310.35	317.05	6.7	3.00112	3.44905	96.551
				60	.250 \ .0038	2	549.15	641.4	92.25	41.3214	44.7704	55.2296
				120	.125 \ .0049	3	264.2	386.4	122.2	54.7368	99.5073	0.492721
				230	.062 \ .0024	4	244.5	245.4	0.9	0.403135	99.9104	0.0895857
				pan		> 4	527	527.25	0.25	0.111982	100.022	-0.0223964
MB-004	208.35	6.5	201.85	5	4.0 \ .157	-2	424	424	0	0	0	100
				10	2.0 \ .0787	-1	410.35	410.35	0	0	0	100
				18	1.0 \ .0394	0	324.65	325.3	0.65	0.322021	0.322021	99.678
				35	.50 \ 0197	1	310.35	313.45	3.1	1.53579	1.85782	98.1422
				60	.250 \ .0038	2	549.15	588.45	39.3	19.4699	21.3277	78.6723
				120	.125 \ .0049	3	264.2	413.8	149.6	74.1144	95.4422	4.55784
				230	.062 \ .0024	4	244.5	252.4	7.9	3.9138	99.356	0.644043
				pan		> 4	527	528.3	1.3	0.644043	100	0
MB-005	341.4	6.6	334.81	5	4.0 \ .157	-2	424	424.3	0.3	0.0896031	0.0896031	99.9104
				10	2.0 \ .0787	-1	410.3	410.85	0.55	0.164272	0.253875	99.7461
				18	1.0 \ .0394	0	325	325.95	0.95	0.283743	0.537618	99.4624
				35	.50 \ 0197	1	310.2	314.1	3.9	1.16484	1.70246	98.2975
				60	.250 \ .0038	2	549	594.65	45.65	13.6346	15.3371	84.6629
				120	.125 \ .0049	3	264.1	507.35	243.25	72.6531	87.9902	12.0098
				230	.062 \ .0024	4	244.35	278	33.65	10.0505	98.0407	1.95932
				pan		> 4	526.7	533.15	6.45	1.92647	99.9671	0.0328545
MB-006	263.05	6.65	256.4	5	4.0 \ .157	-2	424.4	427.3	2.9	1.13105	1.13105	98.869
				10	2.0 \ .0787	-1	410.6	412.85	2.25	0.877535	2.00858	97.9914
				18	1.0 \ .0394	0	325.2	329.45	4.25	1.65757	3.66615	96.3339
				35	.50 \ 0197	1	310.6	331.6	21	8.19033	11.8565	88.1435
				60	.250 \ .0038	2	549.3	660.35	111.05	43.3112	55.1677	44.8323
				120	.125 \ .0049	3	264.4	373.5	109.1	42.5507	97.7184	2.28159
				230	.062 \ .0024	4	244.6	247.5	2.9	1.13105	98.8495	1.15055
				pan		> 4	527	527.4	0.4	0.156006	99.0055	0.99454
MB-007	223.25	6.6	216.65	5	4.0 \ .157	-2	424	424	0	0	0	100
				10	2.0 \ .0787	-1	410.35	410.65	0.3	0.138472	0.138472	99.8615
				18	1.0 \ .0394	0	325.65	326.6	0.95	0.438495	0.576967	99.423
				35	.50 \ 0197	1	310.35	317.35	7	3.23102	3.80799	96.192
				60	.250 \ .0038	2	549.15	603.2	54.05	24.9481	28.7561	71.2439
				120	.125 \ .0049	3	264.15	383.65	119.5	55.1581	83.9141	16.0859
				230	.062 \ .0024	4	244.5	268.35	23.85	11.0085	94.9227	5.07731
				pan		> 4	527	537.15	10.15	4.68498	99.6077	0.392338
MB-008	244.45	6.6	237.85	5	4.0 \ .157	-2	424	424	0	0	0	100
				10	2.0 \ .0787	-1	410.35	410.4	0.05	0.0210217	0.0210217	99.979
				18	1.0 \ .0394	0	325.65	325.65	0	0	0.0210217	99.979
				35	.50 \ 0197	1	310.35	313.5	3.15	1.32436	1.34539	98.6546
				60	.250 \ .0038	2	549.15	611.2	62.05	26.0879	27.4333	72.5667
				120	.125 \ .0049	3	264.15	417.45	153.3	64.4524	91.8856	8.11436
				230	.062 \ .0024	4	244.5	256.7	12.2	5.12928	97.0149	2.98507
				pan		> 4	527	533	6	2.5226	99.5375	0.462476
MB-009	197.15	6.75	190.4	5	4.0 \ .157	-2	424	424.05	0.05	0.0262605	0.0262605	99.9737
				10	2.0 \ .0787	-1	410.35	410.5	0.15	0.0787815	0.105042	99.895
				18	1.0 \ .0394	0	325.65	325.9	0.25	0.131303	0.236345	99.7637
				35	.50 \ 0197	1	310.35	315.85	5.5	2.88866	3.125	96.875
				60	.250 \ .0038	2	549.15	592.9	43.75	22.9779	26.1029	73.8971
				120	.125 \ .0049	3	264.15	387.7	123.55	64.8897	90.9926	9.00735
				230	.062 \ .0024	4	244.5	255.2	10.7	5.61975	96.6124	3.38761
				pan		> 4	527	532.55	5.55	2.91492	99.5273	0.472689
MB-010	269.8	6.65	263.15	5	4.0 \ .157	-2	424	431.9	7.9	3.00209	3.00209	96.9979
				10	2.0 \ .0787	-1	410.35	424.75	14.4	5.47216	8.47425	91.5257
				18	1.0 \ .0394	0	325.65	343.8	18.15	6.89721	15.3715	84.6285
				35	.50 \ 0197	1	310.35	333.9	23.55	8.94927	24.3207	75.6793
				60	.250 \ .0038	2	549.15	646.15	97	36.8611	61.1818	38.8182
				120	.125 \ .0049	3	264.15	359.95	95.8	36.4051	97.5869	2.41307
				230	.062 \ .0024	4	244.5	248.68	4.18	1.58845	99.1754	0.824625
				pan		> 4	527	528.25	1.25	0.475014	99.6504	0.34961
MB-011	361.95	6.55	355.4	5	4.0 \ .157	-2	424	514	90	25.3236	25.3236	74.6764
				10	2.0 \ .0787	-1	410.35	499.95	89.6	25.211	50.5346	49.4654
				18	1.0 \ .0394	0	325.65	393.95	68.3	19.2178	69.7524	30.2476
				35	.50 \ 0197	1	310.35	358.65	48.3	13.5903	83.3427	16.6573
				60	.250 \ .0038	2	549.15	593.85	44.7	12.5774	95.9201	4.07991
				120	.125 \ .0049	3	264.15	274.8	10.65	2.99662	98.9167	1.08329
				230	.062 \ .0024	4	244.5	245.85	1.35	0.379854	99.2966	0.703433
				pan		> 4	527	528.1	1.1	0.30951	99.6061	0.393922
MB-012	381.05	6.8	374.25	5	4.0 \ .157	-2	424	553.65	129.65	34.6426	34.6426	65.3574
				10	2.0 \ .0787	-1	410.3	470	59.7	15.9519	50.5945	49.4055
				18	1.0 \ .0394	0	325.05	361.95	36.9	9.85972	60.4542	39.5458
				35	.50 \ 0197	1	310.25	363.05	52.8	14.1082	74.5625	25.4375
				60	.250 \ .0038	2	548.9	621.85	72.95	19.4923	94.0548	5.94522
				120	.125 \ .0049	3	264.1	278.35	14.25	3.80762	97.8624	2.13761
				230	.062 \ .0024	4	244.4	245.55	1.15	0.307281	98.1697	1.83033
				pan		> 4	526.6	527.55	0.95	0.253841	98.4235	1.57649
MB-013	316.65	6.55	310.1	5	4.0 \ .157	-2	424	456.9	32.9	10.6095	10.6095	89.3905
				10	2.0 \ .0787	-1	410.35	449	38.65	12.4637	23.0732	76.9268
				18	1.0 \ .0394	0	325.65	352.2	26.55	8.56175	31.635	68.365
				35	.50 \ 0197	1	310.35	352	41.65	13.4312	45.0661	54.9339
				60	.250 \ .0038	2	549.15	665.05	115.9	37.375	82.4411	17.5589
				120	.125 \ .0049	3	264.15	314.3	50.15	16.1722	98.6134	1.38665
				230	.062 \ .0024	4	244.5	246.65	2.15	0.693325	99.3067	0.693325
				pan		> 4	527	527.7	0.7	0.225734	99.5324	0.467591
MB-014	299.4	6.55	292.85	5	4.0 \ .157	-2	424	513.55	89.55	30.5788	30.5788	69.4212
				10	2.0 \ .0787	-1	410.35	470.75	60.4	20.6249	51.2037	48.7963
				18	1.0 \ .0394	0	325.65	348.2	22.55	7.70019	58.9039	41.0961
				35	.50 \ 0197	1	310.35	322.1	11.75	4.01229	62.9162	37.0838
				60	.250 \ .0038	2	549.15	593	43.85	14.9735	77.8897	22.1103
				120	.125 \ .0049	3	264.15	322.3	58.15	19.8566	97.7463	2.25371
				230	.062 \ .0024	4	244.5	249.25	4.75	1.62199	99.3683	0.631723
				pan		> 4	527	527.75	0.75	0.256104	99.6244	0.375619
MB-015	309.55	6.65	302.9	5	4.0 \ .157	-2	424	424	0	0	0	100
				10	2.0 \ .0787	-1	410.4	410.6	0.2	0.0660284	0.0660284	99.934
				18	1.0 \ .0394	0	325.05	328.15	3.1	1.02344	1.08947	98.9105
				35	.50 \ 0197	1	310.3	348.25	37.95	12.5289	13.6184	86.3816
				60	.250 \ .0038	2	549	753.3	204.3	67.448	81.0664	18.9336
				120	.125 \ .0049	3	264.1	320.8	56.7	18.719	99.7854	0.214592
				230	.062 \ .0024	4	244.4	244.85	0.45	0.148564	99.934	0.0660284
				pan		> 4	526.75	527.4	0.65	0.214592	100.149	-0.148564
MB-016	286	16.02	269.98	5	4.0 \ .157	-2	424	424.1	0.1	0.0370398	0.0370398	99.963
				10	2.0 \ .0787	-1	410.4	410.9	0.5	0.185199	0.222239	99.7778
				18	1.0 \ .0394	0	325.05	326.9	1.85	0.685236	0.907475	99.0925
				35	.50 \ 0197	1	310.3	317.55	7.25	2.68538	3.59286	96.4071
				60	.250 \ .0038	2	549	583.5	34.5	12.7787	16.3716	83.6284
				120	.125 \ .0049	3	264.1	391.35	127.25	47.1331	63.5047	36.4953
				230	.062 \ .0024	4	244.4	318.35	73.95	27.3909	90.8956	9.10438
				pan		> 4	526.75	551.6	24.85	9.20439	100.1	-0.100007
MB-017	235.05	15.75	219.3	5	4.0 \ .157	-2	424	424	0	0	0	100
				10	2.0 \ .0787	-1	410.4	410.45	0.05	0.0227998	0.0227998	99.9772
				18	1.0 \ .0394	0	325.05	325.75	0.7	0.319197	0.341997	99.658
				35	.50 \ 0197	1	310.3	315.2	4.9	2.23438	2.57638	97.4236
				60	.250 \ .0038	2	549	599.85	50.85	23.1874	25.7638	74.2362
				120	.125 \ .0049	3	264.1	386.55	122.45	55.8368	81.6005	18.3995
				230	.062 \ .0024	4	244.4	274.6	30.2	13.7711	95.3716	4.62836
				pan		> 4	526.75	537.45	10.7	4.87916	100.251	-0.250798
MB-018	285.15	15.8	269.35	5	4.0 \ .157	-2	424	424	0	0	0	100
				10	2.0 \ .0787	-1	410.4	410.5	0.1	0.0371264	0.0371264	99.9629
				18	1.0 \ .0394	0	325.05	326.35	1.3	0.482643	0.51977	99.4802
				35	.50 \ 0197	1	310.3	318.9	8.6	3.19287	3.71264	96.2874
				60	.250 \ .0038	2	549	622.2	73.2	27.1765	30.8892	69.1108
				120	.125 \ .0049	3	264.1	393.4	129.3	48.0045	78.8936	21.1064
				230	.062 \ .0024	4	244.4	283.95	39.55	14.6835	93.5771	6.42287
				pan		> 4	526.75	544.75	18	6.68275	100.26	-0.259885
MB-019	197.6	16	181.6	5	4.0 \ .157	-2	424	424	0	0	0	100
				10	2.0 \ .0787	-1	410.4	410.4	0	0	0	100
				18	1.0 \ .0394	0	325.05	329.1	4.05	2.23018	2.23018	97.7698
				35	.50 \ 0197	1	310.3	322.1	11.8	6.4978	8.72797	91.272
				60	.250 \ .0038	2	549	587	38	20.9251	29.6531	70.3469
				120	.125 \ .0049	3	264.1	340.85	76.75	42.2632	71.9163	28.0837
				230	.062 \ .0024	4	244.4	276.9	32.5	17.8965	89.8128	10.1872
				pan		> 4	526.75	545.85	19.1	10.5176	100.33	-0.330396
MB-020	129.25	16	113.25	5	4.0 \ .157	-2	424	424.05	0.05	0.0441501	0.0441501	99.9558
				10	2.0 \ .0787	-1	410.25	410.25	0	0	0.0441501	99.9558
				18	1.0 \ .0394	0	325.05	325.2	0.15	0.13245	0.1766	99.8234
				35	.50 \ 0197	1	310.2	314	3.8	3.35541	3.53201	96.468
				60	.250 \ .0038	2	548.9	584.15	35.25	31.1258	34.6578	65.3422
				120	.125 \ .0049	3	264.05	331.6	67.55	59.6468	94.3046	5.69536
				230	.062 \ .0024	4	244.35	248.8	4.45	3.92936	98.234	1.766
				pan		> 4	526.6	528.3	1.7	1.5011	99.7351	0.264901
MB-021	254.65	16	238.65	5	4.0 \ .157	-2	424	483.5	59.5	24.9319	24.9319	75.0681
				10	2.0 \ .0787	-1	410.4	438.05	27.65	11.586	36.5179	63.4821
				18	1.0 \ .0394	0	325.1	354.6	29.5	12.3612	48.8791	51.1209
				35	.50 \ 0197	1	310.3	347.85	37.55	15.7343	64.6135	35.3865
				60	.250 \ .0038	2	549.05	605.65	56.6	23.7167	88.3302	11.6698
				120	.125 \ .0049	3	264.1	282.95	18.85	7.8986	96.2288	3.77121
				230	.062 \ .0024	4	244.4	250.55	6.15	2.577	98.8058	1.19422
				pan		> 4	526.75	530.15	3.4	1.42468	100.23	-0.230463
MB-022	308.95	15.95	293	5	4.0 \ .157	-2	424	445.35	21.35	7.28669	7.28669	92.7133
				10	2.0 \ .0787	-1	410.35	454.55	44.2	15.0853	22.372	77.628
				18	1.0 \ .0394	0	325.05	356.4	31.35	10.6997	33.0717	66.9283
				35	.50 \ 0197	1	310.25	351.6	41.35	14.1126	47.1843	52.8157
				60	.250 \ .0038	2	548.95	652.2	103.25	35.2389	82.4232	17.5768
				120	.125 \ .0049	3	264.1	312.15	48.05	16.3993	98.8225	1.17747
				230	.062 \ .0024	4	244.35	247.4	3.05	1.04096	99.8635	0.136519
				pan		> 4	526.7	527.5	0.8	0.273038	100.137	-0.136519
MB-023	271	16.05	254.95	5	4.0 \ .157	-2	424	425.25	1.25	0.490292	0.490292	99.5097
				10	2.0 \ .0787	-1	410.35	412.35	2	0.784468	1.27476	98.7252
				18	1.0 \ .0394	0	325.05	326.4	1.35	0.529516	1.80428	98.1957
				35	.50 \ 0197	1	310.25	315.45	5.2	2.03962	3.84389	96.1561
				60	.250 \ .0038	2	548.95	622.5	73.55	28.8488	32.6927	67.3073
				120	.125 \ .0049	3	264.1	411.9	147.8	57.9722	90.6648	9.33516
				230	.062 \ .0024	4	244.35	265.05	20.7	8.11924	98.7841	1.21592
				pan		> 4	526.7	530.45	3.75	1.47088	100.255	-0.254952
MB-024	210.75	15.75	195	5	4.0 \ .157	-2	424	424	0	0	0	100
				10	2.0 \ .0787	-1	410.35	410.7	0.35	0.179487	0.179487	99.8205
				18	1.0 \ .0394	0	325.05	325.5	0.45	0.230769	0.410256	99.5897
				35	.50 \ 0197	1	310.25	311.8	1.55	0.794872	1.20513	98.7949
				60	.250 \ .0038	2	548.95	583.8	34.85	17.8718	19.0769	80.9231
				120	.125 \ .0049	3	264.1	401.4	137.3	70.4103	89.4872	10.5128
				230	.062 \ .0024	4	244.35	262.3	17.95	9.20513	98.6923	1.30769
				pan		> 4	526.7	529.6	2.9	1.48718	100.179	-0.179487
MB-025	266.7	15.75	250.95	5	4.0 \ .157	-2	424	459.55	35.55	14.1662	14.1662	85.8338
				10	2.0 \ .0787	-1	410.35	430.65	20.3	8.08926	22.2554	77.7446
				18	1.0 \ .0394	0	325.05	330.5	5.45	2.17175	24.4272	75.5728
				35	.50 \ 0197	1	310.25	316.8	6.55	2.61008	27.0373	72.9627
				60	.250 \ .0038	2	548.95	609.6	60.65	24.1682	51.2054	48.7946
				120	.125 \ .0049	3	264.1	375.1	111	44.2319	95.4373	4.56266
				230	.062 \ .0024	4	244.35	253.85	9.5	3.78561	99.223	0.777047
				pan		> 4	526.7	528.95	2.25	0.896593	100.12	-0.119546
MB-026	278.3	15.8	262.5	5	4.0 \ .157	-2	424	447.9	23.9	9.10476	9.10476	90.8952
				10	2.0 \ .0787	-1	410.25	419.85	9.6	3.65714	12.7619	87.2381
				18	1.0 \ .0394	0	325.05	331.85	6.8	2.59048	15.3524	84.6476
				35	.50 \ 0197	1	310.25	319.8	9.55	3.6381	18.9905	81.0095
				60	.250 \ .0038	2	549	638.05	89.05	33.9238	52.9143	47.0857
				120	.125 \ .0049	3	264.1	386.5	122.4	46.6286	99.5429	0.457143
				230	.062 \ .0024	4	244.35	245.5	1.15	0.438095	99.981	0.0190476
				pan		> 4	526.7	527.1	0.4	0.152381	100.133	-0.133333
MB-027	214.75	15.8	198.95	5	4.0 \ .157	-2	424	424.05	0.05	0.0251319	0.0251319	99.9749
				10	2.0 \ .0787	-1	410.25	410.6	0.35	0.175924	0.201056	99.7989
				18	1.0 \ .0394	0	325.05	325.4	0.35	0.175924	0.376979	99.623
				35	.50 \ 0197	1	310.25	312.95	2.7	1.35712	1.7341	98.2659
				60	.250 \ .0038	2	549	590.35	41.35	20.7841	22.5182	77.4818
				120	.125 \ .0049	3	264.1	406.2	142.1	71.425	93.9432	6.0568
				230	.062 \ .0024	4	244.35	254.45	10.1	5.07665	99.0199	0.980146
				pan		> 4	526.7	528.75	2.05	1.03041	100.05	-0.0502639
MB-028	239.75	15.85	223.9	5	4.0 \ .157	-2	424	424	0	0	0	100
				10	2.0 \ .0787	-1	410.25	410.5	0.25	0.111657	0.111657	99.8883
				18	1.0 \ .0394	0	325.05	326.9	1.85	0.826262	0.937919	99.0621
				35	.50 \ 0197	1	310.25	324.75	14.5	6.47611	7.41402	92.586
				60	.250 \ .0038	2	549	678.85	129.85	57.9946	65.4087	34.5913
				120	.125 \ .0049	3	264.1	340.95	76.85	34.3234	99.732	0.267977
				230	.062 \ .0024	4	244.35	244.85	0.5	0.223314	99.9553	0.0446628
				pan		> 4	526.7	527.15	0.45	0.200983	100.156	-0.15632
MB-029	237.45	15.8	221.65	5	4.0 \ .157	-2	423.95	424.6	0.65	0.293255	0.293255	99.7067
				10	2.0 \ .0787	-1	410.3	410.5	0.2	0.0902323	0.383487	99.6165
				18	1.0 \ .0394	0	325	325.6	0.6	0.270697	0.654185	99.3458
				35	.50 \ 0197	1	310.2	313.35	3.15	1.42116	2.07534	97.9247
				60	.250 \ .0038	2	548.95	608.5	59.55	26.8667	28.942	71.058
				120	.125 \ .0049	3	264.05	415.25	151.2	68.2157	97.1577	2.84232
				230	.062 \ .0024	4	244.4	249.15	4.75	2.14302	99.3007	0.699301
				pan		> 4	526.7	527.7	1	0.451162	99.7519	0.248139
MB-030	240.1	13.5	226.6	5	4.0 \ .157	-2	423.95	430.25	6.3	2.78023	2.78023	97.2198
				10	2.0 \ .0787	-1	410.3	416.55	6.25	2.75816	5.53839	94.4616
				18	1.0 \ .0394	0	324.8	339.2	14.4	6.35481	11.8932	88.1068
				35	.50 \ 0197	1	310.2	352.8	42.6	18.7996	30.6929	69.3071
				60	.250 \ .0038	2	548.9	655.45	106.55	47.0212	77.714	22.286
				120	.125 \ .0049	3	264	309.3	45.3	19.9912	97.7052	2.29479
				230	.062 \ .0024	4	244.3	246.45	2.15	0.948808	98.654	1.34598
				pan		> 4	526.6	527.4	0.8	0.353045	99.0071	0.992939

## Sheet: 1-30 results - Table 2
Table 2
MB-001 Moments Calculations
phi mean	2.353
phi stdev	0.495
skewness	-0.225
kurtosis	3.776

## Sheet: MB-001
INSTRUCTIONS: Create one copy of this worksheet for each sample that you have. Paste the entire Malvern output row for a single sample in the yellow highlighted row. Then place a 0 in the d column in the row that contains your largest f value. Enter numbers in cells above and below the "0" cell so you create a vertical number line of integers as in the sample in the blue column
Sample Name	Sample source type	Sample bulk lot ref	SOP Name	Operator name	Measurement date and time	Analysis date and time	Particle name	Particle refractive index	Particle absorption index	Dispersant name	Dispersant refractive index	Accessory name	Analysis model	Start result channel size	Last result channel size	Result emulation	Obscuration	Residual	Concentration	Span	Result transform type	D [4, 3] - Volume weighted mean	Uniformity	Specific surface area	D [3, 2] - Surface weighted mean	d (0.1)	d (0.5)	d (0.9)
																												grain size (mm)
																												grain size (phi)
Paste Malvern output from a single sample here
Phi class interval		f (% retained by sieve #)	m	fm	d	fd	d2	fd2	d3	fd3	d4	fd4
-3	-2	0	-2.5	0	-4	0	16	0	-64	0	256	0
-2	-1	0	-1.5	0	-3	0	9	0	-27	0	81	0
-1	0	0.05	-0.5	-0.025	-2	-0.1	4	0.2	-8	-0.4	16	0.8
0	1	0.75	0.5	0.375	-1	-0.75	1	0.75	-1	-0.75	1	0.75
1	2	17.37	1.5	26.055	0	0	0	0	0	0	0	0
2	3	77.62	2.5	194.05	1	77.62	1	77.62	1	77.62	1	77.62
3	4	3.13	3.5	10.955	2	6.26	4	12.52	8	25.04	16	50.08
4	5	0.64	4.5	2.88	3	1.92	9	5.76	27	17.28	81	51.84
													n1	n2	n3	n4	m3	m4
	Totals	99.56		234.29		84.95		96.85		118.79		181.09	0.853254	0.97278	1.19315	1.8189	-0.0545254	0.405877
	phi mean	2.35325
	phi stdev	0.494709
	skewness	-0.225174
	kurtosis	3.77633

## Sheet: MB-002
INSTRUCTIONS: Create one copy of this worksheet for each sample that you have. Paste the entire Malvern output row for a single sample in the yellow highlighted row. Then place a 0 in the d column in the row that contains your largest f value. Enter numbers in cells above and below the "0" cell so you create a vertical number line of integers as in the sample in the blue column
Sample Name	Sample source type	Sample bulk lot ref	SOP Name	Operator name	Measurement date and time	Analysis date and time	Particle name	Particle refractive index	Particle absorption index	Dispersant name	Dispersant refractive index	Accessory name	Analysis model	Start result channel size	Last result channel size	Result emulation	Obscuration	Residual	Concentration	Span	Result transform type	D [4, 3] - Volume weighted mean	Uniformity	Specific surface area	D [3, 2] - Surface weighted mean	d (0.1)	d (0.5)	d (0.9)
																												grain size (mm)
																												grain size (phi)
Paste Malvern output from a single sample here
Phi class interval		f	m	fm	d	fd	d2	fd2	d3	fd3	d4	fd4
-3	-2	0	-2.5	0	-4	0	16	0	-64	0	256	0
-2	-1	0	-1.5	0	-3	0	9	0	-27	0	81	0
-1	0	0	-0.5	0	-2	0	4	0	-8	0	16	0
0	1	0.1	0.5	0.05	-1	-0.1	1	0.1	-1	-0.1	1	0.1
1	2	5.76	1.5	8.64	0	0	0	0	0	0	0	0
2	3	90.56	2.5	226.4	1	90.56	1	90.56	1	90.56	1	90.56
3	4	2.98	3.5	10.43	2	5.96	4	11.92	8	23.84	16	47.68
4	5	0.29	4.5	1.305	3	0.87	9	2.61	27	7.83	81	23.49
													n1	n2	n3	n4	m3	m4
	Totals	99.69		246.825		97.29		105.19		122.13		161.83	0.975925	1.05517	1.2251	1.62333	-0.00520489	0.149407
	phi mean	2.47593
	phi stdev	0.320532
	skewness	-0.0790257
	kurtosis	11.1542

## Sheet: MB-003
INSTRUCTIONS: Create one copy of this worksheet for each sample that you have. Paste the entire Malvern output row for a single sample in the yellow highlighted row. Then place a 0 in the d column in the row that contains your largest f value. Enter numbers in cells above and below the "0" cell so you create a vertical number line of integers as in the sample in the blue column
Sample Name	Sample source type	Sample bulk lot ref	SOP Name	Operator name	Measurement date and time	Analysis date and time	Particle name	Particle refractive index	Particle absorption index	Dispersant name	Dispersant refractive index	Accessory name	Analysis model	Start result channel size	Last result channel size	Result emulation	Obscuration	Residual	Concentration	Span	Result transform type	D [4, 3] - Volume weighted mean	Uniformity	Specific surface area	D [3, 2] - Surface weighted mean	d (0.1)	d (0.5)	d (0.9)
																												grain size (mm)
																												grain size (phi)
Paste Malvern output from a single sample here
Phi class interval		f (% retained by sieve#)	m	fm	d	fd	d2	fd2	d3	fd3	d4	fd4
-3	-2	0	-2.5	0	-4	0	16	0	-64	0	256	0
-2	-1	0.04	-1.5	-0.06	-3	-0.12	9	0.36	-27	-1.08	81	3.24
-1	0	0.4	-0.5	-0.2	-2	-0.8	4	1.6	-8	-3.2	16	6.4
0	1	3	0.5	1.5	-1	-3	1	3	-1	-3	1	3
1	2	41.32	1.5	61.98	0	0	0	0	0	0	0	0
2	3	54.74	2.5	136.85	1	54.74	1	54.74	1	54.74	1	54.74
3	4	0.4	3.5	1.4	2	0.8	4	1.6	8	3.2	16	6.4
4	5	0.11	4.5	0.495	3	0.33	9	0.99	27	2.97	81	8.91
													n1	n2	n3	n4	m3	m4
	Totals	100.01		201.965		51.95		62.29		53.63		82.69	0.519448	0.622838	0.536246	0.826817	-0.154028	0.502538
	phi mean	2.01945
	phi stdev	0.594148
	skewness	-0.367186
	kurtosis	1.03266

## Sheet: MB-004
INSTRUCTIONS: Create one copy of this worksheet for each sample that you have. Paste the entire Malvern output row for a single sample in the yellow highlighted row. Then place a 0 in the d column in the row that contains your largest f value. Enter numbers in cells above and below the "0" cell so you create a vertical number line of integers as in the sample in the blue column
Sample Name	Sample source type	Sample bulk lot ref	SOP Name	Operator name	Measurement date and time	Analysis date and time	Particle name	Particle refractive index	Particle absorption index	Dispersant name	Dispersant refractive index	Accessory name	Analysis model	Start result channel size	Last result channel size	Result emulation	Obscuration	Residual	Concentration	Span	Result transform type	D [4, 3] - Volume weighted mean	Uniformity	Specific surface area	D [3, 2] - Surface weighted mean	d (0.1)	d (0.5)	d (0.9)
																												grain size (mm)
																												grain size (phi)
Paste Malvern output from a single sample here
Phi class interval		f (% retained by sieve#)	m	fm	d	fd	d2	fd2	d3	fd3	d4	fd4
-3	-2	0	-2.5	0	-4	0	16	0	-64	0	256	0
-2	-1	0	-1.5	0	-3	0	9	0	-27	0	81	0
-1	0	0.32	-0.5	-0.16	-2	-0.64	4	1.28	-8	-2.56	16	5.12
0	1	1.54	0.5	0.77	-1	-1.54	1	1.54	-1	-1.54	1	1.54
1	2	19.47	1.5	29.205	0	0	0	0	0	0	0	0
2	3	74.11	2.5	185.275	1	74.11	1	74.11	1	74.11	1	74.11
3	4	3.91	3.5	13.685	2	7.82	4	15.64	8	31.28	16	62.56
4	5	0.64	4.5	2.88	3	1.92	9	5.76	27	17.28	81	51.84
													n1	n2	n3	n4	m3	m4
	Totals	99.99		231.655		81.67		98.33		118.57		195.17	0.816782	0.983398	1.18582	1.9519	-0.134044	0.67882
	phi mean	2.31678
	phi stdev	0.562375
	skewness	-0.376823
	kurtosis	3.78656

## Sheet: MB-005
INSTRUCTIONS: Create one copy of this worksheet for each sample that you have. Paste the entire Malvern output row for a single sample in the yellow highlighted row. Then place a 0 in the d column in the row that contains your largest f value. Enter numbers in cells above and below the "0" cell so you create a vertical number line of integers as in the sample in the blue column
Sample Name	Sample source type	Sample bulk lot ref	SOP Name	Operator name	Measurement date and time	Analysis date and time	Particle name	Particle refractive index	Particle absorption index	Dispersant name	Dispersant refractive index	Accessory name	Analysis model	Start result channel size	Last result channel size	Result emulation	Obscuration	Residual	Concentration	Span	Result transform type	D [4, 3] - Volume weighted mean	Uniformity	Specific surface area	D [3, 2] - Surface weighted mean	d (0.1)	d (0.5)	d (0.9)
																												grain size (mm)
																												grain size (phi)
Paste Malvern output from a single sample here
Phi class interval		f (% retained by sieve#)	m	fm	d	fd	d2	fd2	d3	fd3	d4	fd4
-3	-2	0.09	-2.5	-0.225	-4	-0.36	16	1.44	-64	-5.76	256	23.04
-2	-1	0.16	-1.5	-0.24	-3	-0.48	9	1.44	-27	-4.32	81	12.96
-1	0	0.28	-0.5	-0.14	-2	-0.56	4	1.12	-8	-2.24	16	4.48
0	1	1.16	0.5	0.58	-1	-1.16	1	1.16	-1	-1.16	1	1.16
1	2	13.63	1.5	20.445	0	0	0	0	0	0	0	0
2	3	72.65	2.5	181.625	1	72.65	1	72.65	1	72.65	1	72.65
3	4	10.05	3.5	35.175	2	20.1	4	40.2	8	80.4	16	160.8
4	5	1.93	4.5	8.685	3	5.79	9	17.37	27	52.11	81	156.33
													n1	n2	n3	n4	m3	m4
	Totals	99.95		245.905		95.98		135.38		191.68		431.42	0.96028	1.35448	1.91776	4.31636	-0.213252	1.89309
	phi mean	2.46028
	phi stdev	0.657525
	skewness	-0.375083
	kurtosis	7.12795

## Sheet: MB-006
INSTRUCTIONS: Create one copy of this worksheet for each sample that you have. Paste the entire Malvern output row for a single sample in the yellow highlighted row. Then place a 0 in the d column in the row that contains your largest f value. Enter numbers in cells above and below the "0" cell so you create a vertical number line of integers as in the sample in the blue column
Sample Name	Sample source type	Sample bulk lot ref	SOP Name	Operator name	Measurement date and time	Analysis date and time	Particle name	Particle refractive index	Particle absorption index	Dispersant name	Dispersant refractive index	Accessory name	Analysis model	Start result channel size	Last result channel size	Result emulation	Obscuration	Residual	Concentration	Span	Result transform type	D [4, 3] - Volume weighted mean	Uniformity	Specific surface area	D [3, 2] - Surface weighted mean	d (0.1)	d (0.5)	d (0.9)
																												grain size (mm)
																												grain size (phi)
Paste Malvern output from a single sample here
Phi class interval		f (% retained by sieve#)	m	fm	d	fd	d2	fd2	d3	fd3	d4	fd4
-3	-2	1.13	-2.5	-2.825	-4	-4.52	16	18.08	-64	-72.32	256	289.28
-2	-1	0.88	-1.5	-1.32	-3	-2.64	9	7.92	-27	-23.76	81	71.28
-1	0	1.66	-0.5	-0.83	-2	-3.32	4	6.64	-8	-13.28	16	26.56
0	1	8.19	0.5	4.095	-1	-8.19	1	8.19	-1	-8.19	1	8.19
1	2	43.31	1.5	64.965	0	0	0	0	0	0	0	0
2	3	42.55	2.5	106.375	1	42.55	1	42.55	1	42.55	1	42.55
3	4	1.13	3.5	3.955	2	2.26	4	4.52	8	9.04	16	18.08
4	5	0.16	4.5	0.72	3	0.48	9	1.44	27	4.32	81	12.96
													n1	n2	n3	n4	m3	m4
	Totals	99.01		175.135		26.62		89.34		-61.64		468.9	0.268862	0.902333	-0.622563	4.73589	-1.3115	5.7811
	phi mean	1.76886
	phi stdev	0.911069
	skewness	-0.867132
	kurtosis	5.39085

## Sheet: MB-007
INSTRUCTIONS: Create one copy of this worksheet for each sample that you have. Paste the entire Malvern output row for a single sample in the yellow highlighted row. Then place a 0 in the d column in the row that contains your largest f value. Enter numbers in cells above and below the "0" cell so you create a vertical number line of integers as in the sample in the blue column
Sample Name	Sample source type	Sample bulk lot ref	SOP Name	Operator name	Measurement date and time	Analysis date and time	Particle name	Particle refractive index	Particle absorption index	Dispersant name	Dispersant refractive index	Accessory name	Analysis model	Start result channel size	Last result channel size	Result emulation	Obscuration	Residual	Concentration	Span	Result transform type	D [4, 3] - Volume weighted mean	Uniformity	Specific surface area	D [3, 2] - Surface weighted mean	d (0.1)	d (0.5)	d (0.9)
																												grain size (mm)
																												grain size (phi)
Paste Malvern output from a single sample here
Phi class interval		f (% retained by sieve#)	m	fm	d	fd	d2	fd2	d3	fd3	d4	fd4
-3	-2	0	-2.5	0	-4	0	16	0	-64	0	256	0
-2	-1	0.14	-1.5	-0.21	-3	-0.42	9	1.26	-27	-3.78	81	11.34
-1	0	0.44	-0.5	-0.22	-2	-0.88	4	1.76	-8	-3.52	16	7.04
0	1	3.23	0.5	1.615	-1	-3.23	1	3.23	-1	-3.23	1	3.23
1	2	24.95	1.5	37.425	0	0	0	0	0	0	0	0
2	3	55.16	2.5	137.9	1	55.16	1	55.16	1	55.16	1	55.16
3	4	11.01	3.5	38.535	2	22.02	4	44.04	8	88.08	16	176.16
4	5	4.68	4.5	21.06	3	14.04	9	42.12	27	126.36	81	379.08
													n1	n2	n3	n4	m3	m4
	Totals	99.61		236.105		86.69		147.57		259.07		632.01	0.870294	1.48148	2.60084	6.34484	0.0512213	2.30237
	phi mean	2.37029
	phi stdev	0.850921
	skewness	0.0415675
	kurtosis	1.39155

## Sheet: MB-008
INSTRUCTIONS: Create one copy of this worksheet for each sample that you have. Paste the entire Malvern output row for a single sample in the yellow highlighted row. Then place a 0 in the d column in the row that contains your largest f value. Enter numbers in cells above and below the "0" cell so you create a vertical number line of integers as in the sample in the blue column
Sample Name	Sample source type	Sample bulk lot ref	SOP Name	Operator name	Measurement date and time	Analysis date and time	Particle name	Particle refractive index	Particle absorption index	Dispersant name	Dispersant refractive index	Accessory name	Analysis model	Start result channel size	Last result channel size	Result emulation	Obscuration	Residual	Concentration	Span	Result transform type	D [4, 3] - Volume weighted mean	Uniformity	Specific surface area	D [3, 2] - Surface weighted mean	d (0.1)	d (0.5)	d (0.9)
																												grain size (mm)
																												grain size (phi)
Paste Malvern output from a single sample here
Phi class interval		f (% retained by sieve#)	m	fm	d	fd	d2	fd2	d3	fd3	d4	fd4
-3	-2	0	-2.5	0	-4	0	16	0	-64	0	256	0
-2	-1	0.02	-1.5	-0.03	-3	-0.06	9	0.18	-27	-0.54	81	1.62
-1	0	0	-0.5	0	-2	0	4	0	-8	0	16	0
0	1	1.32	0.5	0.66	-1	-1.32	1	1.32	-1	-1.32	1	1.32
1	2	26.09	1.5	39.135	0	0	0	0	0	0	0	0
2	3	64.45	2.5	161.125	1	64.45	1	64.45	1	64.45	1	64.45
3	4	5.13	3.5	17.955	2	10.26	4	20.52	8	41.04	16	82.08
4	5	2.52	4.5	11.34	3	7.56	9	22.68	27	68.04	81	204.12
													n1	n2	n3	n4	m3	m4
	Totals	99.53		230.185		80.89		109.15		171.67		353.59	0.81272	1.09665	1.72481	3.5526	0.124613	0.982755
	phi mean	2.31272
	phi stdev	0.66041
	skewness	0.216319
	kurtosis	2.16644

[truncated: 22 more sheets: MB-009, MB-010, MB-011, MB-012, MB-013, MB-014, MB-015, MB-016, MB-017, MB-018, MB-019, MB-020, MB-021, MB-022, MB-023, MB-024, MB-025, MB-026, MB-027, MB-028 …]
