# Supplementary material for: Actuopaleoichnology of a modern Bay of Fundy macro-tidal flat: analogy with a Mississippian tidal flat deposit (Hartselle Sandstone) from Alabama
Source: PeerJ. 2019 May 21;7:e6975. doi: 10.7717/peerj.6975 (PMC6534113; doi:10.7717/peerj.6975)
Supplement: Supplemental Information 2 — Sample numbers are for reference. Easting and northing units are meters corresponding to Universal Transverse Mercator (UTM) Zone 19 North projection; datum is North American Datum 1983 (NAD83). Longitude is longitude west of the Greenwich meridian, Latitude is latitude, both are in degrees. GPS_Elevation is elevation in meters measured by GPS. Calibrated is elevation in meters, corrected using local sea level and tidal data published by the National Oceanic and Atmospheric Administration (NOAA). SedGroup corresponds to one of three grain-size categories: 1 = Gravel and coarse sand, 2 = Medium sand, 3 = Fine sand and silt. [file peerj-07-6975-s002.xlsx]

## Sheet: Export_Output
Name	Easting (m)	Northing (m)	UTM_Zone	Datum	Longitude	Latitude	GPS_Elevation (m)	Calibrated (m)	SedGroup
Sample MB-001	659799	4.96765e+06	19N	NAD83	-66.978	44.8444	-2.18338	0.536621	3
Sample MB-002	659778	4.96771e+06	19N	NAD83	-66.9782	44.8449	-1.93815	0.781852	3
Sample MB-003	659758	4.96776e+06	19N	NAD83	-66.9784	44.8454	-1.78571	0.934286	2
Sample MB-004	659713	4.96788e+06	19N	NAD83	-66.979	44.8464	-1.77	0.95	3
Sample MB-005	659642	4.96805e+06	19N	NAD83	-66.9798	44.848	-1.75975	0.960246	2
Sample MB-006	659628	4.96815e+06	19N	NAD83	-66.98	44.8489	-1.72667	0.993333	2
Sample MB-007	659544	4.96832e+06	19N	NAD83	-66.981	44.8505	-1.04	1.68	3
Sample MB-008	659487	4.96848e+06	19N	NAD83	-66.9816	44.8519	-0.874	1.846	3
Sample MB-009	659471	4.9685e+06	19N	NAD83	-66.9818	44.8521	-0.81	1.91	3
Sample MB-010	659447	4.96857e+06	19N	NAD83	-66.9821	44.8527	-0.454375	2.26562	2
Sample MB-011	659736	4.96862e+06	19N	NAD83	-66.9784	44.8531	-2.02	0.7	1
Sample MB-012	659718	4.96858e+06	19N	NAD83	-66.9787	44.8528	-1.13	1.59	1
Sample MB-013	659670	4.96853e+06	19N	NAD83	-66.9793	44.8523	-1.458	1.262	1
Sample MB-014	659605	4.96844e+06	19N	NAD83	-66.9802	44.8515	-1.17877	1.54123	1
Sample MB-015	659466	4.96828e+06	19N	NAD83	-66.982	44.8501	-0.945625	1.77438	2
Sample MB-016	659444	4.96826e+06	19N	NAD83	-66.9823	44.8499	-1.17769	1.54231	3
Sample MB-017	659384	4.96817e+06	19N	NAD83	-66.983	44.8491	-1.33143	1.38857	3
Sample MB-018	659352	4.96821e+06	19N	NAD83	-66.9834	44.8495	-1.33	1.39	3
Sample MB-019	659354	4.96828e+06	19N	NAD83	-66.9834	44.8502	-0.99	1.73	3
Sample MB-020	659355	4.96841e+06	19N	NAD83	-66.9833	44.8513	-0.74	1.98	3
Sample MB-021	659844	4.96816e+06	19N	NAD83	-66.9772	44.849	-1.11	1.61	1
Sample MB-022	659809	4.96815e+06	19N	NAD83	-66.9777	44.8488	-2.27409	0.445912	1
Sample MB-023	659712	4.9681e+06	19N	NAD83	-66.9789	44.8484	-2.12214	0.597857	3
Sample MB-024	659645	4.96804e+06	19N	NAD83	-66.9798	44.8479	-1.79	0.93	3
Sample MB-025	659590	4.96801e+06	19N	NAD83	-66.9805	44.8476	-1.54514	1.17486	2
Sample MB-026	659536	4.96796e+06	19N	NAD83	-66.9812	44.8472	-0.210714	2.50929	2
Sample MB-027	659577	4.96782e+06	19N	NAD83	-66.9807	44.8459	-1.355	1.365	3
Sample MB-028	659614	4.96783e+06	19N	NAD83	-66.9802	44.846	-1.13333	1.58667	2
Sample MB-029	659725	4.96785e+06	19N	NAD83	-66.9788	44.8462	-1.76011	0.959891	3
Sample MB-030	659660	4.96818e+06	19N	NAD83	-66.9796	44.8492	-1.47156	1.24844	2
